# Supplementary material for: The IL‐6 signaling complex is a critical driver, negative prognostic factor, and therapeutic target in diffuse large B‐cell lymphoma
Source: EMBO Mol Med. 2019 Sep 12;11(10):e10576. doi: 10.15252/emmm.201910576 (PMC6783642; doi:10.15252/emmm.201910576)
Supplement: Supplementary file 2 — Source Data for Expanded View [file EMMM-11-e10576-s006.zip]

Archive with 8 entries (5 files):
- Source_Data_for_Expanded_View_Figures/
- Source_Data_for_Expanded_View_Figures/.DS_Store
- Source_Data_for_Expanded_View_Figures/IHC_FigEV5A/
- Source_Data_for_Expanded_View_Figures/IHC_FigEV5A/.DS_Store
- Source_Data_for_Expanded_View_Figures/IHC_FigEV5A/Source_data_for_FigEV5.pdf
- Source_Data_for_Expanded_View_Figures/WB_FigEV4A/
- Source_Data_for_Expanded_View_Figures/WB_FigEV4A/.DS_Store
- Source_Data_for_Expanded_View_Figures/WB_FigEV4A/Source_data_for_FigureEV4.pdf
